# Supplementary material for: Mucosal washes are useful for sampling intestinal mucus-associated microbiota despite low biomass
Source: Gut Microbes. 2025 Feb 20;17(1):2464296. doi: 10.1080/19490976.2025.2464296 (PMC11849919; doi:10.1080/19490976.2025.2464296)
Supplement: Supplemental Material [file KGMI_A_2464296_SM6672.zip]

Archive with 2 entries (2 files):
- Supplementary_material_R2.docx
- Supplementary_tables_R2.xlsx
