# Supplementary material for: Mucosal washes are useful for sampling intestinal mucus-associated microbiota despite low biomass
Source: Gut Microbes. 2025 Feb 20;17(1):2464296. doi: 10.1080/19490976.2025.2464296 (PMC11849919; doi:10.1080/19490976.2025.2464296)
Supplement: Supplemental Material [file KGMI_A_2464296_SM6672.zip › Supplementary_tables_R2.xlsx]

## Sheet: Supplementary_Table_S1
Supplementary Table S1: Descriptive data from humans and mice samples stratified by sample types.
			n (%)	n (%)	n (%)	Median (P25 - P75)
Cohort	Variable	Stratification	Mucoal washes	Biopsy	Brush
Human	Total n = 37		36 (97.30)**	10 (27.03)	10 (27.03)
	Groups (total n)*	Control (n = 13)	12 (33.33)	6 (60)	1 (10)
		¹CD (n = 24)	24 (66.67)	4 (40)	9 (90)
	Groups (paired samples MucW-Biopsy) n = 9	Control (n = 5)	5	5
		¹CD (n = 4)	4	4
	Groups (paired samples MucW-Brush) n = 10	Control (n = 1)	1		1
		¹CD (n = 9)	9		9
	Sex	f (n = 15)	14 (54)	6 (60)
		m (n = 12)	12 (46)	4 (40)
	Age	control (n = 12)				53 (37.8 - 58.2)
		¹CD (n = 15)				29 (26 - 37)
			Mucosal washes	Scraping	Brush	Intestinal content
Mice	Total n = 12		36	35 ***	18	36 ****
	Groups	²WT (n = 6)	18 (50)	17 (48.57)	9 (50)	18 (50)
		Tlr5-d (n = 6)	18 (50)	18 (51.43)	9 (50)	18 (50)
	Subsegment	Ileum (n = 41)	12	11	6	12
		Cecum (n = 42)	12	12	6	12
		Colon (n = 42)	12	12	6	12
*Note that total n, includes also the paired samples
**includes all the samples taken from all groups
***One ileum sample was lost during the process for the scraping
****includes all the samples taken including subsegments and groups
¹CD: Crohn's Disease
²WT: Wild Type
³SI: Small Intestine
⁴LI: Large Intestine

## Sheet: Supplementary_Table_S2
Supplementary Table S2: Descriptive data from humans and mice samples stratified by sample types.
Cohort	Variable	Median (P25 - P75)	Median (P25 - P75)	Median (P25 - P75)	Median (P25 - P75)	Statistic	p	pFDR	Test
			Mucosal washes	Biopsy	Brush
Human (n = 37)	DNA (ng / µl)		1.405 (0.32425 - 6.405)	53.1 (44.475 - 59.4)	0.6065 (0.19075 - 2.2525)	20.1613	4.19e-05	0.0001257	Kruskal-Wallis
	16S Copy number / ng of DNA		13,898,540.5 (917,185.7 - 25,630,979.3)	644,448.4 (426,296.6 - 691,157.2)	1,072,871.4 (607,082.8 - 11,102,637.5)	13.8952	0.000961	0.000961	Kruskal-Wallis
	△Ct (16S - 18S)		2.876 (-0.863 - 5.673)	-3.511 (-4.410 - -3.282)	0.401 (-0.55 - 3.778)	18.0576	0.00012	0.00018	Kruskal-Wallis
		Intestinal content	Mucosal washes	Scraping	Brush
Mice (n = 12)	DNA (ng / µl)	102 (77.825 - 136.25)	8.3 (4.4325 - 18.025)a,c	76.7 (53.35 - 96.3)	1.04 (0.825 - 1.525)	89.1221	2.02e-18	6.06e-18	Kruskal-Wallis
	16S Copy number / ng of DNA	9,950,155.3 (893,735.9 - 29,789,239)	2,275,025.9 (154,531.3 - 7,513,836)	476,974.1 (182,815.7 - 2,494,498)a	1,336,371.5 (114,633.1 - 2,517,354)	23.7207	9.09e-05	0.00013635	Kruskal-Wallis
	△Ct (16S - mouse)	10.083 (6.1445 - 11.583)	8.773 (3.406 - 9.829)	5.129 (2.432 - 7.044)a	8.233 (5.294 - 10.325)	15.095	0.00451	0.00451	Kruskal-Wallis
a: significance compared to intestinal content
c: significance compared to scraping

## Sheet: Supplementary_Table_S3
Supplementary Table S3: Paired human samples comparisons
Cohort	Variable	Median (P25 - P75)	Median (P25 - P75)	Statistic	p	pFDR	Test
		Mucosal washes	Biopsy
Human-paired (MucW-Biopsy; n = 9)	DNA (ng / µl)	1.45 (0.325 - 5.76)	52.5 (42.2 - 57)	6	0.00123	0.00369	Wilcoxon
	16S Copy number / ng of DNA	22181746.4 (877420 - 36942452)	622547.3 (419638.4 - 696136)	69	0.0106	0.0106	Wilcoxon
	△Ct (16S - 18S)	3.835 (-2.521 - 5.881)	-3.343 (-4.25--3.271)	73	0.00276	0.00414	Wilcoxon
		Mucosal washes	Brush
Human-paired (MucW-Brush; n = 10)	DNA (ng / µl)	3.45 (1.06 - 8.96)	0.607 (0.191 - 2.253)	71.5	0.112	0.2475	Wilcoxon
	16S Copy number / ng of DNA	8969094 (3074764.7 - 14378401)	1072871 (607082.8 - 11102638)	65	0.28	0.28	Wilcoxon
	△Ct (16S - mouse)	3.907 (1.679 - 6.005)	0.401 (-0.550 - 3.778)	69	0.165	0.2475	Wilcoxon

## Sheet: Supplementary_Table_S4
term	estimate	CI_lower	CI_upper	variables	r2_type	stat_measure	host
full	0.5794	0.492026	0.696514	DNA concentration	marginal	R2	Mice
sample type	0.547582	0.458759	0.666738	DNA concentration	marginal	R2	Mice
genotype	0.00127618	0	0.155489	DNA concentration	marginal	R2	Mice
subsegment	0.033024	0	0.185199	DNA concentration	marginal	R2	Mice
full	0.2881	0.19706	0.402603	Copy number 16S rRNA	marginal	R2	Mice
sample type	0.174732	0.0887482	0.301964	Copy number 16S rRNA	marginal	R2	Mice
genotype	0.0253227	0	0.169331	Copy number 16S rRNA	marginal	R2	Mice
subsegment	0.088306	0.00875054	0.225242	Copy number 16S rRNA	marginal	R2	Mice
full	0.71575	0.669935	0.804098	Host DNA to bacterial DNA	marginal	R2	Mice
sample type	0.185146	0.0739477	0.347177	Host DNA to bacterial DNA	marginal	R2	Mice
genotype	0.012499	0	0.199726	Host DNA to bacterial DNA	marginal	R2	Mice
subsegment	0.528057	0.473858	0.640322	Host DNA to bacterial DNA	marginal	R2	Mice
full	0.594845	0.547815	0.677526	DNA concentration	conditional	R2	Mice
sample type	0.563027	0.518141	0.645379	DNA concentration	conditional	R2	Mice
genotype	0.0167212	0	0.141431	DNA concentration	conditional	R2	Mice
subsegment	0.048469	0	0.169697	DNA concentration	conditional	R2	Mice
full	0.2881	0.220927	0.373876	Copy number 16S rRNA	conditional	R2	Mice
sample type	0.174732	0.119824	0.281171	Copy number 16S rRNA	conditional	R2	Mice
genotype	0.0253227	0	0.160963	Copy number 16S rRNA	conditional	R2	Mice
subsegment	0.088306	0.0374657	0.211637	Copy number 16S rRNA	conditional	R2	Mice
full	0.725275	0.665676	0.80779	Host DNA to bacterial DNA	conditional	R2	Mice
sample type	0.194671	0.0282163	0.34051	Host DNA to bacterial DNA	conditional	R2	Mice
genotype	0.0220241	0	0.188468	Host DNA to bacterial DNA	conditional	R2	Mice
subsegment	0.537582	0.440184	0.642496	Host DNA to bacterial DNA	conditional	R2	Mice
MucW:IC	94.6984	76.6352	111.759	DNA concentration	marginal	beta_weighted	Mice
MucW:Scraping	62.2134	50.2969	84.5849	DNA concentration	marginal	beta_weighted	Mice
MucW:Brush	-19.9488	-31.252	0.136622	DNA concentration	marginal	beta_weighted	Mice
Ileum:Cecum	-1.60137	-13.3405	2.81644	DNA concentration	marginal	beta_weighted	Mice
Ileum:Colon	-23.4376	-35.2172	-11.1268	DNA concentration	marginal	beta_weighted	Mice
WT:Tlr5-d	-4.15632	-16.0268	1.91596	DNA concentration	marginal	beta_weighted	Mice
MucW:IC	14213250	8484747	18350380	Copy number 16S rRNA	marginal	beta_weighted	Mice
MucW:Scraping	-3345743	-7225532	3799383	Copy number 16S rRNA	marginal	beta_weighted	Mice
MucW:Brush	-3225600	-7600404	4439557	Copy number 16S rRNA	marginal	beta_weighted	Mice
Ileum:Cecum	12020210	10273580	18312150	Copy number 16S rRNA	marginal	beta_weighted	Mice
Ileum:Colon	10374620	5823432	15554190	Copy number 16S rRNA	marginal	beta_weighted	Mice
WT:Tlr5-d	-5676153	-11661110	-3767163	Copy number 16S rRNA	marginal	beta_weighted	Mice
MucW:IC	1.9505	1.48799	2.81811	Host DNA to bacterial DNA	marginal	beta_weighted	Mice
MucW:Scraping	-2.41975	-3.0989	-2.25322	Host DNA to bacterial DNA	marginal	beta_weighted	Mice
MucW:Brush	0.781593	-0.150357	1.14002	Host DNA to bacterial DNA	marginal	beta_weighted	Mice
Ileum:Cecum	6.6457	5.93614	7.94348	Host DNA to bacterial DNA	marginal	beta_weighted	Mice
Ileum:Colon	5.2433	4.58107	6.16609	Host DNA to bacterial DNA	marginal	beta_weighted	Mice
WT:Tlr5-d	-0.846966	-1.81925	0.19569	Host DNA to bacterial DNA	marginal	beta_weighted	Mice
MucW:IC	94.6984	85.4836	108.615	DNA concentration	conditional	beta_weighted	Mice
MucW:Scraping	62.2134	48.0875	77.9413	DNA concentration	conditional	beta_weighted	Mice
MucW:Brush	-19.9488	-34.2253	0.219461	DNA concentration	conditional	beta_weighted	Mice
Ileum:Cecum	-1.60137	-9.88165	4.80115	DNA concentration	conditional	beta_weighted	Mice
Ileum:Colon	-23.4376	-35.1331	-12.8061	DNA concentration	conditional	beta_weighted	Mice
WT:Tlr5-d	-4.15632	-10.6932	9.71579	DNA concentration	conditional	beta_weighted	Mice
MucW:IC	14213250	11427130	21326960	Copy number 16S rRNA	conditional	beta_weighted	Mice
MucW:Scraping	-3345743	-5585496	2809599	Copy number 16S rRNA	conditional	beta_weighted	Mice
MucW:Brush	-3225600	-10785070	4834324	Copy number 16S rRNA	conditional	beta_weighted	Mice
Ileum:Cecum	12020210	5681127	15975730	Copy number 16S rRNA	conditional	beta_weighted	Mice
Ileum:Colon	10374620	6336226	15103050	Copy number 16S rRNA	conditional	beta_weighted	Mice
WT:Tlr5-d	-5676153	-7165196	958917	Copy number 16S rRNA	conditional	beta_weighted	Mice
MucW:IC	1.9505	1.64509	3.05303	Host DNA to bacterial DNA	conditional	beta_weighted	Mice
MucW:Scraping	-2.41975	-3.0961	-1.74734	Host DNA to bacterial DNA	conditional	beta_weighted	Mice
MucW:Brush	0.781593	0.338196	1.79523	Host DNA to bacterial DNA	conditional	beta_weighted	Mice
Ileum:Cecum	6.6457	5.77949	7.38997	Host DNA to bacterial DNA	conditional	beta_weighted	Mice
Ileum:Colon	5.2433	4.46246	5.5669	Host DNA to bacterial DNA	conditional	beta_weighted	Mice
WT:Tlr5-d	-0.846966	-1.7312	-0.0397774	Host DNA to bacterial DNA	conditional	beta_weighted	Mice
full	0.717235	0.658556	0.782979	DNA concentration	marginal	R2	Human
sample_type	0.70182	0.645057	0.769898	DNA concentration	marginal	R2	Human
phenotype	0.000417715	0	0.176104	DNA concentration	marginal	R2	Human
full	0.120349	0.0728328	0.214462	Copy number 16S rRNA	marginal	R2	Human
sample_type	0.118983	0.0711806	0.212868	Copy number 16S rRNA	marginal	R2	Human
phenotype	0	0	0.0779225	Copy number 16S rRNA	marginal	R2	Human
full	0.265441	0.141657	0.3674	Host DNA to bacterial DNA	marginal	R2	Human
sample_type	0.26289	0.139258	0.36548	Host DNA to bacterial DNA	marginal	R2	Human
phenotype	0.00321707	0	0.170021	Host DNA to bacterial DNA	marginal	R2	Human
full	0.744636	0.702439	0.856417	DNA concentration	conditional	R2	Human
sample_type	0.729222	0.687129	0.840836	DNA concentration	conditional	R2	Human
phenotype	0.0278191	0	0.148169	DNA concentration	conditional	R2	Human
full	0.740087	0.653491	0.880888	Copy number 16S rRNA	conditional	R2	Human
sample_type	0.738721	0.651715	0.87966	Copy number 16S rRNA	conditional	R2	Human
phenotype	0.617018	0.493473	0.770285	Copy number 16S rRNA	conditional	R2	Human
full	0.395803	0.195826	0.693981	Host DNA to bacterial DNA	conditional	R2	Human
sample_type	0.393252	0.192564	0.691854	Host DNA to bacterial DNA	conditional	R2	Human
phenotype	0.13358	0	0.475342	Host DNA to bacterial DNA	conditional	R2	Human
MucW:Biopsy	43.9047	41.1153	49.3847	DNA concentration	marginal	beta_weighted	Human
MucW:Brush	-3.2789	-7.06239	-1.25368	DNA concentration	marginal	beta_weighted	Human
Control:CD	1.04759	-0.629464	4.00944	DNA concentration	marginal	beta_weighted	Human
MucW:Biopsy	-23076290	-29591070	-10842770	Copy number 16S rRNA	marginal	beta_weighted	Human
MucW:Brush	-4751498	-19168820	-459147	Copy number 16S rRNA	marginal	beta_weighted	Human
Control:CD	-1736132	-13464850	10729040	Copy number 16S rRNA	marginal	beta_weighted	Human
MucW:Biopsy	-6.53259	-8.71983	-4.36032	Host DNA to bacterial DNA	marginal	beta_weighted	Human
MucW:Brush	-1.13388	-3.87264	0.556653	Host DNA to bacterial DNA	marginal	beta_weighted	Human
Control:CD	-0.508956	-1.90367	1.14901	Host DNA to bacterial DNA	marginal	beta_weighted	Human
MucW:Biopsy	43.9047	41.5385	47.7085	DNA concentration	conditional	beta_weighted	Human
MucW:Brush	-3.2789	-7.04254	2.30914	DNA concentration	conditional	beta_weighted	Human
Control:CD	1.04759	-2.19047	6.61225	DNA concentration	conditional	beta_weighted	Human
MucW:Biopsy	-23076290	-30098780	-14817420	Copy number 16S rRNA	conditional	beta_weighted	Human
MucW:Brush	-4751498	-8123747	5973621	Copy number 16S rRNA	conditional	beta_weighted	Human
Control:CD	-1736132	-16099960	8393377	Copy number 16S rRNA	conditional	beta_weighted	Human
MucW:Biopsy	-6.53259	-8.31718	-4.22207	Host DNA to bacterial DNA	conditional	beta_weighted	Human
MucW:Brush	-1.13388	-5.18442	0.845232	Host DNA to bacterial DNA	conditional	beta_weighted	Human
Control:CD	-0.508956	-1.58465	1.65789	Host DNA to bacterial DNA	conditional	beta_weighted	Human
full	0.444657	0.363119	0.561931	total_reads	marginal	R2	Mice
sample_type	0.226136	0.086844	0.348438	total_reads	marginal	R2	Mice
genotype	0	0	0.132793	total_reads	marginal	R2	Mice
subsegment	0.219308	0.078212	0.341844	total_reads	marginal	R2	Mice
full	0.414788	0.295348	0.56282	reads_after_filtering	marginal	R2	Mice
sample_type	0.190195	0.0545867	0.365843	reads_after_filtering	marginal	R2	Mice
genotype	0.00151199	0	0.200361	reads_after_filtering	marginal	R2	Mice
subsegment	0.229471	0.09669	0.40029	reads_after_filtering	marginal	R2	Mice
full	0.193671	0.144876	0.311053	total_reads_mitochondrial	marginal	R2	Mice
sample_type	0.0758089	0.0362886	0.196674	total_reads_mitochondrial	marginal	R2	Mice
genotype	0.00190714	0	0.127841	total_reads_mitochondrial	marginal	R2	Mice
subsegment	0.115158	0.0780792	0.234665	total_reads_mitochondrial	marginal	R2	Mice
full	0.460714	0.408779	0.633582	total_reads	conditional	R2	Mice
sample_type	0.242193	0.160005	0.41573	total_reads	conditional	R2	Mice
genotype	0.0154447	0	0.190491	total_reads	conditional	R2	Mice
subsegment	0.235365	0.152192	0.408923	total_reads	conditional	R2	Mice
full	0.456834	0.384977	0.580263	reads_after_filtering	conditional	R2	Mice
sample_type	0.232241	0.18509	0.395697	reads_after_filtering	conditional	R2	Mice
genotype	0.0435579	0.0102349	0.252991	reads_after_filtering	conditional	R2	Mice
subsegment	0.271517	0.220046	0.425402	reads_after_filtering	conditional	R2	Mice
full	0.301542	0.175222	0.472116	total_reads_mitochondrial	conditional	R2	Mice
sample_type	0.18368	0.0194338	0.384773	total_reads_mitochondrial	conditional	R2	Mice
genotype	0.109778	0	0.330007	total_reads_mitochondrial	conditional	R2	Mice
subsegment	0.223029	0.0714441	0.413933	total_reads_mitochondrial	conditional	R2	Mice
MucW:IC	29412.1	21849.2	37672.7	total_reads	marginal	beta_weighted	Mice
MucW:Scraping	2874.72	-7684.83	12734.6	total_reads	marginal	beta_weighted	Mice
MucW:Brush	-11830.1	-17179.7	-1882.26	total_reads	marginal	beta_weighted	Mice
Ileum:Cecum	35112.5	27685.6	42669.3	total_reads	marginal	beta_weighted	Mice
Ileum:Colon	23606.8	12044.3	31326.9	total_reads	marginal	beta_weighted	Mice
WT:Tlr5-d	-193.814	-4774.71	9858.53	total_reads	marginal	beta_weighted	Mice
MucW:IC	8338.64	5752.68	10831	reads_after_filtering	marginal	beta_weighted	Mice
MucW:Scraping	-366.524	-3357.18	3117.76	reads_after_filtering	marginal	beta_weighted	Mice
MucW:Brush	-3874.54	-5676.63	392.49	reads_after_filtering	marginal	beta_weighted	Mice
Ileum:Cecum	11278.1	9307.7	13863.7	reads_after_filtering	marginal	beta_weighted	Mice
Ileum:Colon	8750.77	7076.01	10532.2	reads_after_filtering	marginal	beta_weighted	Mice
WT:Tlr5-d	814.989	-1711.77	2842.28	reads_after_filtering	marginal	beta_weighted	Mice
MucW:IC	288.639	-84.9497	418.24	total_reads_mitochondrial	marginal	beta_weighted	Mice
MucW:Scraping	-135.129	-405.45	278.763	total_reads_mitochondrial	marginal	beta_weighted	Mice
MucW:Brush	-404.656	-631.534	28.3736	total_reads_mitochondrial	marginal	beta_weighted	Mice
Ileum:Cecum	-624.231	-878.905	-492.035	total_reads_mitochondrial	marginal	beta_weighted	Mice
Ileum:Colon	-582.524	-941.615	-461.592	total_reads_mitochondrial	marginal	beta_weighted	Mice
WT:Tlr5-d	74.7872	-152.79	215.053	total_reads_mitochondrial	marginal	beta_weighted	Mice
MucW:IC	29412.1	18758.8	35678.8	total_reads	conditional	beta_weighted	Mice
MucW:Scraping	2874.72	-8313.39	7316.06	total_reads	conditional	beta_weighted	Mice
MucW:Brush	-11830.1	-23082.4	215.208	total_reads	conditional	beta_weighted	Mice
Ileum:Cecum	35112.5	26896.6	46179.6	total_reads	conditional	beta_weighted	Mice
Ileum:Colon	23606.8	12343.6	30803.9	total_reads	conditional	beta_weighted	Mice
WT:Tlr5-d	-193.814	-6204.92	6244.77	total_reads	conditional	beta_weighted	Mice
MucW:IC	8338.64	6417.93	9860.42	reads_after_filtering	conditional	beta_weighted	Mice
MucW:Scraping	-366.524	-3457.66	1485.16	reads_after_filtering	conditional	beta_weighted	Mice
MucW:Brush	-3874.54	-7162.2	306.361	reads_after_filtering	conditional	beta_weighted	Mice
Ileum:Cecum	11278.1	9877.56	13868.7	reads_after_filtering	conditional	beta_weighted	Mice
Ileum:Colon	8750.77	8127.03	11331.2	reads_after_filtering	conditional	beta_weighted	Mice
WT:Tlr5-d	814.989	-2229.17	2330.38	reads_after_filtering	conditional	beta_weighted	Mice
MucW:IC	288.639	81.461	466.376	total_reads_mitochondrial	conditional	beta_weighted	Mice
MucW:Scraping	-135.129	-510.791	82.6253	total_reads_mitochondrial	conditional	beta_weighted	Mice
MucW:Brush	-404.656	-821.288	-12.0633	total_reads_mitochondrial	conditional	beta_weighted	Mice
Ileum:Cecum	-624.231	-789.789	-554.982	total_reads_mitochondrial	conditional	beta_weighted	Mice
Ileum:Colon	-582.524	-943.192	-390.48	total_reads_mitochondrial	conditional	beta_weighted	Mice
full	0.188177	0.138521	0.275809	total_reads	marginal	R2	Human
sample_type	0.188104	0.138468	0.275722	total_reads	marginal	R2	Human
phenotype	0	0	0.0522031	total_reads	marginal	R2	Human
full	0.212565	0.14052	0.341396	reads_after_filtering	marginal	R2	Human
sample_type	0.211186	0.139274	0.339707	reads_after_filtering	marginal	R2	Human
phenotype	0.000102198	0	0.0964956	reads_after_filtering	marginal	R2	Human
full	0.097728	0.0510052	0.261708	total_reads_mitochondrial	marginal	R2	Human
sample_type	0.0929777	0.0470961	0.258022	total_reads_mitochondrial	marginal	R2	Human
phenotype	0.00594192	0	0.190479	total_reads_mitochondrial	marginal	R2	Human
full	0.918896	0.897664	0.941199	total_reads	conditional	R2	Human
sample_type	0.918824	0.897597	0.941126	total_reads	conditional	R2	Human
phenotype	0.728147	0.679772	0.768415	total_reads	conditional	R2	Human
full	0.88242	0.834574	0.920562	reads_after_filtering	conditional	R2	Human
sample_type	0.881041	0.833083	0.919259	reads_after_filtering	conditional	R2	Human
phenotype	0.669957	0.60225	0.743455	reads_after_filtering	conditional	R2	Human
full	0.732948	0.721458	0.859391	total_reads_mitochondrial	conditional	R2	Human
sample_type	0.728198	0.717905	0.85536	total_reads_mitochondrial	conditional	R2	Human
phenotype	0.641162	0.64153	0.792805	total_reads_mitochondrial	conditional	R2	Human
MucW:Biopsy	-46237.1	-52706.3	-39991.7	total_reads	marginal	beta_weighted	Human
MucW:Brush	-21567.5	-28889.7	-15767.3	total_reads	marginal	beta_weighted	Human
Control:CD	-4529.4	-8035.46	7391.69	total_reads	marginal	beta_weighted	Human
MucW:Biopsy	-17485.3	-21407	-12101.9	reads_after_filtering	marginal	beta_weighted	Human
MucW:Brush	-6404.23	-8398.27	-5320.23	reads_after_filtering	marginal	beta_weighted	Human
Control:CD	-3468.44	-10463.3	3593.89	reads_after_filtering	marginal	beta_weighted	Human
MucW:Biopsy	-4931.28	-9018.07	-3537.48	total_reads_mitochondrial	marginal	beta_weighted	Human
MucW:Brush	-2333.31	-5356.87	3.64068	total_reads_mitochondrial	marginal	beta_weighted	Human
Control:CD	-1307.39	-4048.5	2493.58	total_reads_mitochondrial	marginal	beta_weighted	Human
MucW:Biopsy	-46237.1	-53738.5	-41364.6	total_reads	conditional	beta_weighted	Human
MucW:Brush	-21567.5	-26116.7	-14465.7	total_reads	conditional	beta_weighted	Human
Control:CD	-4529.4	-19552.4	9109.33	total_reads	conditional	beta_weighted	Human
MucW:Biopsy	-17485.3	-20098.5	-13738.7	reads_after_filtering	conditional	beta_weighted	Human
MucW:Brush	-6404.23	-9897.13	-2552.65	reads_after_filtering	conditional	beta_weighted	Human
Control:CD	-3468.44	-6589.09	2764.81	reads_after_filtering	conditional	beta_weighted	Human
MucW:Biopsy	-4931.28	-8032.54	-4175.9	total_reads_mitochondrial	conditional	beta_weighted	Human
MucW:Brush	-2333.31	-5694.41	-1193.86	total_reads_mitochondrial	conditional	beta_weighted	Human
Control:CD	-1307.39	-4920.82	1291.64	total_reads_mitochondrial	conditional	beta_weighted	Human
full	0.639213	0.567384	0.7701	Chao1	marginal	R2	Mice
sample_type	0.0121397	0.00144481	0.126345	Chao1	marginal	R2	Mice
genotype	0.00231387	0	0.11683	Chao1	marginal	R2	Mice
subsegment	0.6256	0.555727	0.755931	Chao1	marginal	R2	Mice
full	0.457188	0.451476	0.661105	Shannon	marginal	R2	Mice
sample_type	0.0910144	0.077366	0.204126	Shannon	marginal	R2	Mice
genotype	0.0248723	0	0.125949	Shannon	marginal	R2	Mice
subsegment	0.342505	0.347255	0.512266	Shannon	marginal	R2	Mice
full	0.254439	0.135771	0.399419	InvSimpson	marginal	R2	Mice
sample_type	0.0736326	0	0.218762	InvSimpson	marginal	R2	Mice
genotype	0.0900766	0.00450834	0.233566	InvSimpson	marginal	R2	Mice
subsegment	0.0911221	0.00592429	0.234507	InvSimpson	marginal	R2	Mice
full	0.801956	0.769573	0.874914	Chao1	conditional	R2	Mice
sample_type	0.174883	0.00904868	0.482556	Chao1	conditional	R2	Mice
genotype	0.165057	0.00633187	0.476727	Chao1	conditional	R2	Mice
subsegment	0.788343	0.755853	0.865746	Chao1	conditional	R2	Mice
full	0.794827	0.675144	0.884302	Shannon	conditional	R2	Mice
sample_type	0.428653	0.187243	0.685905	Shannon	conditional	R2	Mice
genotype	0.362511	0.0991129	0.650069	Shannon	conditional	R2	Mice
subsegment	0.680144	0.522337	0.822166	Shannon	conditional	R2	Mice
full	0.796579	0.66743	0.805724	InvSimpson	conditional	R2	Mice
sample_type	0.615773	0.41168	0.607819	InvSimpson	conditional	R2	Mice
genotype	0.632217	0.43494	0.624053	InvSimpson	conditional	R2	Mice
subsegment	0.633262	0.436419	0.625085	InvSimpson	conditional	R2	Mice
MucW:IC	-9.76897	-22.2875	-5.04567	Chao1	marginal	beta_weighted	Mice
MucW:Scraping	0.191944	-11.5342	5.30917	Chao1	marginal	beta_weighted	Mice
MucW:Brush	7.99919	-8.4433	21.0463	Chao1	marginal	beta_weighted	Mice
Ileum:Cecum	95.3098	85.7815	102.75	Chao1	marginal	beta_weighted	Mice
Ileum:Colon	85.1694	78.9599	94.5169	Chao1	marginal	beta_weighted	Mice
WT:Tlr5-d	-5.09508	-16.7804	10.327	Chao1	marginal	beta_weighted	Mice
MucW:IC	-0.305712	-0.409732	-0.20183	Shannon	marginal	beta_weighted	Mice
MucW:Scraping	0.16495	0.11447	0.211013	Shannon	marginal	beta_weighted	Mice
MucW:Brush	0.682453	0.321425	0.823825	Shannon	marginal	beta_weighted	Mice
Ileum:Cecum	1.36034	1.19604	1.44824	Shannon	marginal	beta_weighted	Mice
Ileum:Colon	1.23897	1.13072	1.3127	Shannon	marginal	beta_weighted	Mice
WT:Tlr5-d	0.325331	0.155651	0.641457	Shannon	marginal	beta_weighted	Mice
MucW:IC	-2.27369	-3.25622	-0.571219	InvSimpson	marginal	beta_weighted	Mice
MucW:Scraping	1.77873	-0.422677	2.81808	InvSimpson	marginal	beta_weighted	Mice
MucW:Brush	6.84345	4.86523	9.43195	InvSimpson	marginal	beta_weighted	Mice
Ileum:Cecum	6.4858	4.90211	9.26077	InvSimpson	marginal	beta_weighted	Mice
Ileum:Colon	7.37349	7.06749	10.4447	InvSimpson	marginal	beta_weighted	Mice
WT:Tlr5-d	6.44809	-1.34905	11.1565	InvSimpson	marginal	beta_weighted	Mice
MucW:IC	-9.76897	-18.0783	-2.74643	Chao1	conditional	beta_weighted	Mice
MucW:Scraping	0.191944	-8.81757	9.43898	Chao1	conditional	beta_weighted	Mice
MucW:Brush	7.99919	-4.74115	19.6935	Chao1	conditional	beta_weighted	Mice
Ileum:Cecum	95.3098	87.0636	102.562	Chao1	conditional	beta_weighted	Mice
Ileum:Colon	85.1694	77.4348	93.3603	Chao1	conditional	beta_weighted	Mice
WT:Tlr5-d	-5.09508	-17.2135	7.62573	Chao1	conditional	beta_weighted	Mice
MucW:IC	-0.305712	-0.435747	-0.196125	Shannon	conditional	beta_weighted	Mice
MucW:Scraping	0.16495	0.0687773	0.3703	Shannon	conditional	beta_weighted	Mice
MucW:Brush	0.682453	0.449608	0.962534	Shannon	conditional	beta_weighted	Mice
Ileum:Cecum	1.36034	1.24061	1.51223	Shannon	conditional	beta_weighted	Mice
Ileum:Colon	1.23897	1.04797	1.41526	Shannon	conditional	beta_weighted	Mice
WT:Tlr5-d	0.325331	0.157211	0.468027	Shannon	conditional	beta_weighted	Mice
MucW:IC	-2.27369	-4.08372	-1.19152	InvSimpson	conditional	beta_weighted	Mice
MucW:Scraping	1.77873	0.5394	3.27544	InvSimpson	conditional	beta_weighted	Mice
MucW:Brush	6.84345	2.37016	9.95186	InvSimpson	conditional	beta_weighted	Mice
Ileum:Cecum	6.4858	4.99398	7.07555	InvSimpson	conditional	beta_weighted	Mice
Ileum:Colon	7.37349	6.21721	9.89374	InvSimpson	conditional	beta_weighted	Mice
WT:Tlr5-d	6.44809	2.5067	8.37338	InvSimpson	conditional	beta_weighted	Mice
full	0.0691814	0.0249738	0.132744	Chao1	marginal	R2	Human
sample_type	0.0596309	0.0169734	0.124945	Chao1	marginal	R2	Human
phenotype	0.0143282	0	0.0928383	Chao1	marginal	R2	Human
full	0.0266032	0.00568092	0.135261	Shannon	marginal	R2	Human
sample_type	0.017304	0.00233077	0.127149	Shannon	marginal	R2	Human
phenotype	0.00737192	0.000494698	0.118484	Shannon	marginal	R2	Human
full	0.0539038	0.0183626	0.22595	InvSimpson	marginal	R2	Human
sample_type	0.0316067	0.00379201	0.20775	InvSimpson	marginal	R2	Human
phenotype	0.0250021	0.0023652	0.202358	InvSimpson	marginal	R2	Human
full	0.52025	0.320335	0.697855	Chao1	conditional	R2	Human
sample_type	0.5107	0.306081	0.690258	Chao1	conditional	R2	Human
phenotype	0.465397	0.238464	0.654219	Chao1	conditional	R2	Human
full	0.920196	0.908559	0.94852	Shannon	conditional	R2	Human
sample_type	0.910896	0.90019	0.940091	Shannon	conditional	R2	Human
phenotype	0.900964	0.891172	0.931088	Shannon	conditional	R2	Human
full	0.689187	0.633973	0.835902	InvSimpson	conditional	R2	Human
sample_type	0.666889	0.61056	0.819738	InvSimpson	conditional	R2	Human
phenotype	0.660285	0.603625	0.814949	InvSimpson	conditional	R2	Human
MucW:Biopsy	-17.3474	-26.4079	-9.56463	Chao1	marginal	beta_weighted	Human
MucW:Brush	-5.30514	-15.8246	3.56845	Chao1	marginal	beta_weighted	Human
Control:CD	-7.2776	-15.2472	2.97224	Chao1	marginal	beta_weighted	Human
MucW:Biopsy	-0.251725	-0.425293	-0.0156593	Shannon	marginal	beta_weighted	Human
MucW:Brush	0.0799711	-0.0105995	0.127002	Shannon	marginal	beta_weighted	Human
Control:CD	-0.198506	-0.596178	0.183562	Shannon	marginal	beta_weighted	Human
MucW:Biopsy	-3.65519	-9.68263	-1.61761	InvSimpson	marginal	beta_weighted	Human
MucW:Brush	1.41045	-2.7158	4.53467	InvSimpson	marginal	beta_weighted	Human
Control:CD	-3.33238	-7.1711	1.76615	InvSimpson	marginal	beta_weighted	Human
MucW:Biopsy	-17.3474	-26.926	-11.0328	Chao1	conditional	beta_weighted	Human
MucW:Brush	-5.30514	-12.893	6.16749	Chao1	conditional	beta_weighted	Human
Control:CD	-7.2776	-16.7895	1.54876	Chao1	conditional	beta_weighted	Human
MucW:Biopsy	-0.251725	-0.384446	-0.0916597	Shannon	conditional	beta_weighted	Human
MucW:Brush	0.0799711	-0.0737707	0.248578	Shannon	conditional	beta_weighted	Human
Control:CD	-0.198506	-0.416929	0.181768	Shannon	conditional	beta_weighted	Human
MucW:Biopsy	-3.65519	-8.16348	-2.55639	InvSimpson	conditional	beta_weighted	Human
MucW:Brush	1.41045	-2.54348	2.8597	InvSimpson	conditional	beta_weighted	Human
Control:CD	-3.33238	-8.12842	0.233208	InvSimpson	conditional	beta_weighted	Human

## Sheet: Supplementary_Table_S5
contrast	estimate	SE	df	t.ratio	p.value	variables	contrast_var	host	p_symbol
MucW Ileum - IC Ileum	-94.6984	9.04723	108.15	-10.4671	2.61768e-16	DNA_concentration	subsegment	Mice	****
MucW Ileum - Scraping Ileum	-62.2134	9.11701	108.389	-6.82388	3.49417e-08	DNA_concentration	subsegment	Mice	****
MucW Ileum - Brush Ileum	19.9488	12.2608	102.028	1.62704	1	DNA_concentration	subsegment	Mice	ns
IC Ileum - Scraping Ileum	32.485	9.11701	108.389	3.56312	0.0360492	DNA_concentration	subsegment	Mice	*
IC Ileum - Brush Ileum	114.647	12.2608	102.028	9.35071	1.46659e-13	DNA_concentration	subsegment	Mice	****
Scraping Ileum - Brush Ileum	82.1622	12.3785	101.354	6.63748	1.05629e-07	DNA_concentration	subsegment	Mice	****
MucW Cecum - IC Cecum	-94.6984	9.04723	108.15	-10.4671	2.61768e-16	DNA_concentration	subsegment	Mice	****
MucW Cecum - Scraping Cecum	-62.2134	9.11701	108.389	-6.82388	3.49417e-08	DNA_concentration	subsegment	Mice	****
MucW Cecum - Brush Cecum	19.9488	12.2608	102.028	1.62704	1	DNA_concentration	subsegment	Mice	ns
IC Cecum - Scraping Cecum	32.485	9.11701	108.389	3.56312	0.0360492	DNA_concentration	subsegment	Mice	*
IC Cecum - Brush Cecum	114.647	12.2608	102.028	9.35071	1.46659e-13	DNA_concentration	subsegment	Mice	****
Scraping Cecum - Brush Cecum	82.1622	12.3785	101.354	6.63748	1.05629e-07	DNA_concentration	subsegment	Mice	****
MucW Colon - IC Colon	-94.6984	9.04723	108.15	-10.4671	2.61768e-16	DNA_concentration	subsegment	Mice	****
MucW Colon - Scraping Colon	-62.2134	9.11701	108.389	-6.82388	3.49417e-08	DNA_concentration	subsegment	Mice	****
MucW Colon - Brush Colon	19.9488	12.2608	102.028	1.62704	1	DNA_concentration	subsegment	Mice	ns
IC Colon - Scraping Colon	32.485	9.11701	108.389	3.56312	0.0360492	DNA_concentration	subsegment	Mice	*
IC Colon - Brush Colon	114.647	12.2608	102.028	9.35071	1.46659e-13	DNA_concentration	subsegment	Mice	****
Scraping Colon - Brush Colon	82.1622	12.3785	101.354	6.63748	1.05629e-07	DNA_concentration	subsegment	Mice	****
MucW Ileum - IC Ileum	-14213250	3560467	108.151	-3.99196	0.00789829	16S_CopyNumber	subsegment	Mice	**
MucW Ileum - Scraping Ileum	3345743	3588435	108.407	0.932368	1	16S_CopyNumber	subsegment	Mice	ns
MucW Ileum - Brush Ileum	3225600	5256310	50.3034	0.613662	1	16S_CopyNumber	subsegment	Mice	ns
IC Ileum - Scraping Ileum	17558990	3588435	108.407	4.89322	0.000229184	16S_CopyNumber	subsegment	Mice	***
IC Ileum - Brush Ileum	17438850	5256310	50.3034	3.3177	0.111653	16S_CopyNumber	subsegment	Mice	ns
Scraping Ileum - Brush Ileum	-120144	5322871	47.5131	-0.0225712	1	16S_CopyNumber	subsegment	Mice	ns
MucW Cecum - IC Cecum	-14213250	3560467	108.151	-3.99196	0.00789829	16S_CopyNumber	subsegment	Mice	**
MucW Cecum - Scraping Cecum	3345743	3588435	108.407	0.932368	1	16S_CopyNumber	subsegment	Mice	ns
MucW Cecum - Brush Cecum	3225600	5256310	50.3034	0.613662	1	16S_CopyNumber	subsegment	Mice	ns
IC Cecum - Scraping Cecum	17558990	3588435	108.407	4.89322	0.000229184	16S_CopyNumber	subsegment	Mice	***
IC Cecum - Brush Cecum	17438850	5256310	50.3034	3.3177	0.111653	16S_CopyNumber	subsegment	Mice	ns
Scraping Cecum - Brush Cecum	-120144	5322871	47.5131	-0.0225712	1	16S_CopyNumber	subsegment	Mice	ns
MucW Colon - IC Colon	-14213250	3560467	108.151	-3.99196	0.00789829	16S_CopyNumber	subsegment	Mice	**
MucW Colon - Scraping Colon	3345743	3588435	108.407	0.932368	1	16S_CopyNumber	subsegment	Mice	ns
MucW Colon - Brush Colon	3225600	5256310	50.3034	0.613662	1	16S_CopyNumber	subsegment	Mice	ns
IC Colon - Scraping Colon	17558990	3588435	108.407	4.89322	0.000229184	16S_CopyNumber	subsegment	Mice	***
IC Colon - Brush Colon	17438850	5256310	50.3034	3.3177	0.111653	16S_CopyNumber	subsegment	Mice	ns
Scraping Colon - Brush Colon	-120144	5322871	47.5131	-0.0225712	1	16S_CopyNumber	subsegment	Mice	ns
MucW Ileum - IC Ileum	-1.9505	0.486527	108.082	-4.00903	0.00742031	DeltaCt	subsegment	Mice	**
MucW Ileum - Scraping Ileum	2.41975	0.490358	108.27	4.93467	0.000193075	DeltaCt	subsegment	Mice	***
MucW Ileum - Brush Ileum	-0.781593	0.698116	67.8039	-1.11957	1	DeltaCt	subsegment	Mice	ns
IC Ileum - Scraping Ileum	4.37026	0.490358	108.27	8.91237	8.88841e-13	DeltaCt	subsegment	Mice	****
IC Ileum - Brush Ileum	1.16891	0.698116	67.8039	1.67438	1	DeltaCt	subsegment	Mice	ns
Scraping Ileum - Brush Ileum	-3.20135	0.706412	65.0735	-4.53184	0.00169265	DeltaCt	subsegment	Mice	**
MucW Cecum - IC Cecum	-1.9505	0.486527	108.082	-4.00903	0.00742031	DeltaCt	subsegment	Mice	**
MucW Cecum - Scraping Cecum	2.41975	0.490358	108.27	4.93467	0.000193075	DeltaCt	subsegment	Mice	***
MucW Cecum - Brush Cecum	-0.781593	0.698116	67.8039	-1.11957	1	DeltaCt	subsegment	Mice	ns
IC Cecum - Scraping Cecum	4.37026	0.490358	108.27	8.91237	8.88841e-13	DeltaCt	subsegment	Mice	****
IC Cecum - Brush Cecum	1.16891	0.698116	67.8039	1.67438	1	DeltaCt	subsegment	Mice	ns
Scraping Cecum - Brush Cecum	-3.20135	0.706412	65.0735	-4.53184	0.00169265	DeltaCt	subsegment	Mice	**
MucW Colon - IC Colon	-1.9505	0.486527	108.082	-4.00903	0.00742031	DeltaCt	subsegment	Mice	**
MucW Colon - Scraping Colon	2.41975	0.490358	108.27	4.93467	0.000193075	DeltaCt	subsegment	Mice	***
MucW Colon - Brush Colon	-0.781593	0.698116	67.8039	-1.11957	1	DeltaCt	subsegment	Mice	ns
IC Colon - Scraping Colon	4.37026	0.490358	108.27	8.91237	8.88841e-13	DeltaCt	subsegment	Mice	****
IC Colon - Brush Colon	1.16891	0.698116	67.8039	1.67438	1	DeltaCt	subsegment	Mice	ns
Scraping Colon - Brush Colon	-3.20135	0.706412	65.0735	-4.53184	0.00169265	DeltaCt	subsegment	Mice	**
MucW WT - IC WT	-94.6984	9.04723	108.15	-10.4671	1.11053e-16	DNA_concentration	groups	Mice	****
MucW WT - Scraping WT	-62.2134	9.11701	108.389	-6.82388	1.48238e-08	DNA_concentration	groups	Mice	****
MucW WT - Brush WT	19.9488	12.2608	102.028	1.62704	1	DNA_concentration	groups	Mice	ns
IC WT - Scraping WT	32.485	9.11701	108.389	3.56312	0.0152936	DNA_concentration	groups	Mice	*
IC WT - Brush WT	114.647	12.2608	102.028	9.35071	6.2219e-14	DNA_concentration	groups	Mice	****
Scraping WT - Brush WT	82.1622	12.3785	101.354	6.63748	4.48121e-08	DNA_concentration	groups	Mice	****
(MucW Tlr5-d) - (IC Tlr5-d)	-94.6984	9.04723	108.15	-10.4671	1.11053e-16	DNA_concentration	groups	Mice	****
(MucW Tlr5-d) - (Scraping Tlr5-d)	-62.2134	9.11701	108.389	-6.82388	1.48238e-08	DNA_concentration	groups	Mice	****
(MucW Tlr5-d) - (Brush Tlr5-d)	19.9488	12.2608	102.028	1.62704	1	DNA_concentration	groups	Mice	ns
(IC Tlr5-d) - (Scraping Tlr5-d)	32.485	9.11701	108.389	3.56312	0.0152936	DNA_concentration	groups	Mice	*
(IC Tlr5-d) - (Brush Tlr5-d)	114.647	12.2608	102.028	9.35071	6.2219e-14	DNA_concentration	groups	Mice	****
(Scraping Tlr5-d) - (Brush Tlr5-d)	82.1622	12.3785	101.354	6.63748	4.48121e-08	DNA_concentration	groups	Mice	****
MucW WT - IC WT	-14213250	3560467	108.151	-3.99196	0.00335079	16S_CopyNumber	groups	Mice	**
MucW WT - Scraping WT	3345743	3588435	108.407	0.932368	1	16S_CopyNumber	groups	Mice	ns
MucW WT - Brush WT	3225600	5256310	50.3034	0.613662	1	16S_CopyNumber	groups	Mice	ns
IC WT - Scraping WT	17558990	3588435	108.407	4.89322	9.72298e-05	16S_CopyNumber	groups	Mice	****
IC WT - Brush WT	17438850	5256310	50.3034	3.3177	0.0473681	16S_CopyNumber	groups	Mice	*
Scraping WT - Brush WT	-120144	5322871	47.5131	-0.0225712	1	16S_CopyNumber	groups	Mice	ns
(MucW Tlr5-d) - (IC Tlr5-d)	-14213250	3560467	108.151	-3.99196	0.00335079	16S_CopyNumber	groups	Mice	**
(MucW Tlr5-d) - (Scraping Tlr5-d)	3345743	3588435	108.407	0.932368	1	16S_CopyNumber	groups	Mice	ns
(MucW Tlr5-d) - (Brush Tlr5-d)	3225600	5256310	50.3034	0.613662	1	16S_CopyNumber	groups	Mice	ns
(IC Tlr5-d) - (Scraping Tlr5-d)	17558990	3588435	108.407	4.89322	9.72298e-05	16S_CopyNumber	groups	Mice	****
(IC Tlr5-d) - (Brush Tlr5-d)	17438850	5256310	50.3034	3.3177	0.0473681	16S_CopyNumber	groups	Mice	*
(Scraping Tlr5-d) - (Brush Tlr5-d)	-120144	5322871	47.5131	-0.0225712	1	16S_CopyNumber	groups	Mice	ns
MucW WT - IC WT	-1.9505	0.486527	108.082	-4.00903	0.00314801	DeltaCt	groups	Mice	**
MucW WT - Scraping WT	2.41975	0.490358	108.27	4.93467	8.19104e-05	DeltaCt	groups	Mice	****
MucW WT - Brush WT	-0.781593	0.698116	67.8039	-1.11957	1	DeltaCt	groups	Mice	ns
IC WT - Scraping WT	4.37026	0.490358	108.27	8.91237	3.77084e-13	DeltaCt	groups	Mice	****
IC WT - Brush WT	1.16891	0.698116	67.8039	1.67438	1	DeltaCt	groups	Mice	ns
Scraping WT - Brush WT	-3.20135	0.706412	65.0735	-4.53184	0.000718096	DeltaCt	groups	Mice	***
(MucW Tlr5-d) - (IC Tlr5-d)	-1.9505	0.486527	108.082	-4.00903	0.00314801	DeltaCt	groups	Mice	**
(MucW Tlr5-d) - (Scraping Tlr5-d)	2.41975	0.490358	108.27	4.93467	8.19104e-05	DeltaCt	groups	Mice	****
(MucW Tlr5-d) - (Brush Tlr5-d)	-0.781593	0.698116	67.8039	-1.11957	1	DeltaCt	groups	Mice	ns
(IC Tlr5-d) - (Scraping Tlr5-d)	4.37026	0.490358	108.27	8.91237	3.77084e-13	DeltaCt	groups	Mice	****
(IC Tlr5-d) - (Brush Tlr5-d)	1.16891	0.698116	67.8039	1.67438	1	DeltaCt	groups	Mice	ns
(Scraping Tlr5-d) - (Brush Tlr5-d)	-3.20135	0.706412	65.0735	-4.53184	0.000718096	DeltaCt	groups	Mice	***
MucW Control - Biopsy Control	-43.9047	4.31699	37.288	-10.1702	3.96813e-11	DNA_concentration	groups	Human	****
MucW Control - Brush Control	3.2789	6.42921	4.8695	0.51	1	DNA_concentration	groups	Human	ns
Biopsy Control - Brush Control	47.1836	8.5706	4.85214	5.50529	0.044528	DNA_concentration	groups	Human	*
MucW CD - Biopsy CD	-43.9047	4.31699	37.288	-10.1702	3.96813e-11	DNA_concentration	groups	Human	****
MucW CD - Brush CD	3.2789	6.42921	4.8695	0.51	1	DNA_concentration	groups	Human	ns
Biopsy CD - Brush CD	47.1836	8.5706	4.85214	5.50529	0.044528	DNA_concentration	groups	Human	*
MucW Control - Biopsy Control	23076290	5648377	23.1468	4.08547	0.00675242	16S_CopyNumber	groups	Human	**
MucW Control - Brush Control	4751498	5946462	18.1993	0.799046	1	16S_CopyNumber	groups	Human	ns
Biopsy Control - Brush Control	-18324790	8349304	20.9017	-2.19477	0.594284	16S_CopyNumber	groups	Human	ns
MucW CD - Biopsy CD	23076290	5648377	23.1468	4.08547	0.00675242	16S_CopyNumber	groups	Human	**
MucW CD - Brush CD	4751498	5946462	18.1993	0.799046	1	16S_CopyNumber	groups	Human	ns
Biopsy CD - Brush CD	-18324790	8349304	20.9017	-2.19477	0.594284	16S_CopyNumber	groups	Human	ns
MucW Control - Biopsy Control	6.53259	1.56062	35.5084	4.18589	0.00267071	DeltaCt	groups	Human	**
MucW Control - Brush Control	1.13388	2.24512	6.08989	0.50504	1	DeltaCt	groups	Human	ns
Biopsy Control - Brush Control	-5.39872	3.00647	6.43012	-1.7957	1	DeltaCt	groups	Human	ns
MucW CD - Biopsy CD	6.53259	1.56062	35.5084	4.18589	0.00267071	DeltaCt	groups	Human	**
MucW CD - Brush CD	1.13388	2.24512	6.08989	0.50504	1	DeltaCt	groups	Human	ns
Biopsy CD - Brush CD	-5.39872	3.00647	6.43012	-1.7957	1	DeltaCt	groups	Human	ns
MucW Ileum - IC Ileum	-29412.1	5386.14	106.124	-5.46069	2.0759e-05	total_reads	subsegment	Mice	****
MucW Ileum - Scraping Ileum	-2874.72	5516.54	106.705	-0.52111	1	total_reads	subsegment	Mice	ns
MucW Ileum - Brush Ileum	11830.1	7777.71	63.7287	1.52102	1	total_reads	subsegment	Mice	ns
IC Ileum - Scraping Ileum	26537.3	5516.54	106.705	4.8105	0.000328186	total_reads	subsegment	Mice	***
IC Ileum - Brush Ileum	41242.1	7777.71	63.7287	5.30261	0.000100701	total_reads	subsegment	Mice	***
Scraping Ileum - Brush Ileum	14704.8	7802.21	69.0331	1.8847	1	total_reads	subsegment	Mice	ns
MucW Cecum - IC Cecum	-29412.1	5386.14	106.124	-5.46069	2.0759e-05	total_reads	subsegment	Mice	****
MucW Cecum - Scraping Cecum	-2874.72	5516.54	106.705	-0.52111	1	total_reads	subsegment	Mice	ns
MucW Cecum - Brush Cecum	11830.1	7777.71	63.7287	1.52102	1	total_reads	subsegment	Mice	ns
IC Cecum - Scraping Cecum	26537.3	5516.54	106.705	4.8105	0.000328186	total_reads	subsegment	Mice	***
IC Cecum - Brush Cecum	41242.1	7777.71	63.7287	5.30261	0.000100701	total_reads	subsegment	Mice	***
Scraping Cecum - Brush Cecum	14704.8	7802.21	69.0331	1.8847	1	total_reads	subsegment	Mice	ns
MucW Colon - IC Colon	-29412.1	5386.14	106.124	-5.46069	2.0759e-05	total_reads	subsegment	Mice	****
MucW Colon - Scraping Colon	-2874.72	5516.54	106.705	-0.52111	1	total_reads	subsegment	Mice	ns
MucW Colon - Brush Colon	11830.1	7777.71	63.7287	1.52102	1	total_reads	subsegment	Mice	ns
IC Colon - Scraping Colon	26537.3	5516.54	106.705	4.8105	0.000328186	total_reads	subsegment	Mice	***
IC Colon - Brush Colon	41242.1	7777.71	63.7287	5.30261	0.000100701	total_reads	subsegment	Mice	***
Scraping Colon - Brush Colon	14704.8	7802.21	69.0331	1.8847	1	total_reads	subsegment	Mice	ns
MucW Ileum - IC Ileum	-8338.64	1762.6	106.098	-4.73089	0.000457088	reads_after_filtering	subsegment	Mice	***
MucW Ileum - Scraping Ileum	366.524	1805.26	106.616	0.203031	1	reads_after_filtering	subsegment	Mice	ns
MucW Ileum - Brush Ileum	3874.54	2392.16	100.147	1.61968	1	reads_after_filtering	subsegment	Mice	ns
IC Ileum - Scraping Ileum	8705.16	1805.26	106.616	4.82211	0.000313166	reads_after_filtering	subsegment	Mice	***
IC Ileum - Brush Ileum	12213.2	2392.16	100.147	5.10551	0.000103949	reads_after_filtering	subsegment	Mice	***
Scraping Ileum - Brush Ileum	3508.02	2410.13	101.812	1.45553	1	reads_after_filtering	subsegment	Mice	ns
MucW Cecum - IC Cecum	-8338.64	1762.6	106.098	-4.73089	0.000457088	reads_after_filtering	subsegment	Mice	***
MucW Cecum - Scraping Cecum	366.524	1805.26	106.616	0.203031	1	reads_after_filtering	subsegment	Mice	ns
MucW Cecum - Brush Cecum	3874.54	2392.16	100.147	1.61968	1	reads_after_filtering	subsegment	Mice	ns
IC Cecum - Scraping Cecum	8705.16	1805.26	106.616	4.82211	0.000313166	reads_after_filtering	subsegment	Mice	***
IC Cecum - Brush Cecum	12213.2	2392.16	100.147	5.10551	0.000103949	reads_after_filtering	subsegment	Mice	***
Scraping Cecum - Brush Cecum	3508.02	2410.13	101.812	1.45553	1	reads_after_filtering	subsegment	Mice	ns
MucW Colon - IC Colon	-8338.64	1762.6	106.098	-4.73089	0.000457088	reads_after_filtering	subsegment	Mice	***
MucW Colon - Scraping Colon	366.524	1805.26	106.616	0.203031	1	reads_after_filtering	subsegment	Mice	ns
MucW Colon - Brush Colon	3874.54	2392.16	100.147	1.61968	1	reads_after_filtering	subsegment	Mice	ns
IC Colon - Scraping Colon	8705.16	1805.26	106.616	4.82211	0.000313166	reads_after_filtering	subsegment	Mice	***
IC Colon - Brush Colon	12213.2	2392.16	100.147	5.10551	0.000103949	reads_after_filtering	subsegment	Mice	***
Scraping Colon - Brush Colon	3508.02	2410.13	101.812	1.45553	1	reads_after_filtering	subsegment	Mice	ns
MucW Ileum - IC Ileum	-288.639	165.657	106.203	-1.74239	1	total_reads_mitochondrial	subsegment	Mice	ns
MucW Ileum - Scraping Ileum	135.129	169.594	106.89	0.796781	1	total_reads_mitochondrial	subsegment	Mice	ns
MucW Ileum - Brush Ileum	404.656	217.816	107.186	1.85779	1	total_reads_mitochondrial	subsegment	Mice	ns
IC Ileum - Scraping Ileum	423.768	169.594	106.89	2.49872	0.923092	total_reads_mitochondrial	subsegment	Mice	ns
IC Ileum - Brush Ileum	693.295	217.816	107.186	3.18294	0.125943	total_reads_mitochondrial	subsegment	Mice	ns
Scraping Ileum - Brush Ileum	269.527	219.959	107.575	1.22535	1	total_reads_mitochondrial	subsegment	Mice	ns
MucW Cecum - IC Cecum	-288.639	165.657	106.203	-1.74239	1	total_reads_mitochondrial	subsegment	Mice	ns
MucW Cecum - Scraping Cecum	135.129	169.594	106.89	0.796781	1	total_reads_mitochondrial	subsegment	Mice	ns
MucW Cecum - Brush Cecum	404.656	217.816	107.186	1.85779	1	total_reads_mitochondrial	subsegment	Mice	ns
IC Cecum - Scraping Cecum	423.768	169.594	106.89	2.49872	0.923092	total_reads_mitochondrial	subsegment	Mice	ns
IC Cecum - Brush Cecum	693.295	217.816	107.186	3.18294	0.125943	total_reads_mitochondrial	subsegment	Mice	ns
Scraping Cecum - Brush Cecum	269.527	219.959	107.575	1.22535	1	total_reads_mitochondrial	subsegment	Mice	ns
MucW Colon - IC Colon	-288.639	165.657	106.203	-1.74239	1	total_reads_mitochondrial	subsegment	Mice	ns
MucW Colon - Scraping Colon	135.129	169.594	106.89	0.796781	1	total_reads_mitochondrial	subsegment	Mice	ns
MucW Colon - Brush Colon	404.656	217.816	107.186	1.85779	1	total_reads_mitochondrial	subsegment	Mice	ns
IC Colon - Scraping Colon	423.768	169.594	106.89	2.49872	0.923092	total_reads_mitochondrial	subsegment	Mice	ns
IC Colon - Brush Colon	693.295	217.816	107.186	3.18294	0.125943	total_reads_mitochondrial	subsegment	Mice	ns
Scraping Colon - Brush Colon	269.527	219.959	107.575	1.22535	1	total_reads_mitochondrial	subsegment	Mice	ns
MucW WT - IC WT	-29412.1	5386.14	106.124	-5.46069	8.80685e-06	total_reads	groups	Mice	****
MucW WT - Scraping WT	-2874.72	5516.54	106.705	-0.52111	1	total_reads	groups	Mice	ns
MucW WT - Brush WT	11830.1	7777.71	63.7287	1.52102	1	total_reads	groups	Mice	ns
IC WT - Scraping WT	26537.3	5516.54	106.705	4.8105	0.000139231	total_reads	groups	Mice	***
IC WT - Brush WT	41242.1	7777.71	63.7287	5.30261	4.27215e-05	total_reads	groups	Mice	****
Scraping WT - Brush WT	14704.8	7802.21	69.0331	1.8847	1	total_reads	groups	Mice	ns
(MucW Tlr5-d) - (IC Tlr5-d)	-29412.1	5386.14	106.124	-5.46069	8.80685e-06	total_reads	groups	Mice	****
(MucW Tlr5-d) - (Scraping Tlr5-d)	-2874.72	5516.54	106.705	-0.52111	1	total_reads	groups	Mice	ns
(MucW Tlr5-d) - (Brush Tlr5-d)	11830.1	7777.71	63.7287	1.52102	1	total_reads	groups	Mice	ns
(IC Tlr5-d) - (Scraping Tlr5-d)	26537.3	5516.54	106.705	4.8105	0.000139231	total_reads	groups	Mice	***
(IC Tlr5-d) - (Brush Tlr5-d)	41242.1	7777.71	63.7287	5.30261	4.27215e-05	total_reads	groups	Mice	****
(Scraping Tlr5-d) - (Brush Tlr5-d)	14704.8	7802.21	69.0331	1.8847	1	total_reads	groups	Mice	ns
MucW WT - IC WT	-8338.64	1762.6	106.098	-4.73089	0.000193916	reads_after_filtering	groups	Mice	***
MucW WT - Scraping WT	366.524	1805.26	106.616	0.203031	1	reads_after_filtering	groups	Mice	ns
MucW WT - Brush WT	3874.54	2392.16	100.147	1.61968	1	reads_after_filtering	groups	Mice	ns
IC WT - Scraping WT	8705.16	1805.26	106.616	4.82211	0.000132858	reads_after_filtering	groups	Mice	***
IC WT - Brush WT	12213.2	2392.16	100.147	5.10551	4.40996e-05	reads_after_filtering	groups	Mice	****
Scraping WT - Brush WT	3508.02	2410.13	101.812	1.45553	1	reads_after_filtering	groups	Mice	ns
(MucW Tlr5-d) - (IC Tlr5-d)	-8338.64	1762.6	106.098	-4.73089	0.000193916	reads_after_filtering	groups	Mice	***
(MucW Tlr5-d) - (Scraping Tlr5-d)	366.524	1805.26	106.616	0.203031	1	reads_after_filtering	groups	Mice	ns
(MucW Tlr5-d) - (Brush Tlr5-d)	3874.54	2392.16	100.147	1.61968	1	reads_after_filtering	groups	Mice	ns
(IC Tlr5-d) - (Scraping Tlr5-d)	8705.16	1805.26	106.616	4.82211	0.000132858	reads_after_filtering	groups	Mice	***
(IC Tlr5-d) - (Brush Tlr5-d)	12213.2	2392.16	100.147	5.10551	4.40996e-05	reads_after_filtering	groups	Mice	****
(Scraping Tlr5-d) - (Brush Tlr5-d)	3508.02	2410.13	101.812	1.45553	1	reads_after_filtering	groups	Mice	ns
MucW WT - IC WT	-288.639	165.657	106.203	-1.74239	1	total_reads_mitochondrial	groups	Mice	ns
MucW WT - Scraping WT	135.129	169.594	106.89	0.796781	1	total_reads_mitochondrial	groups	Mice	ns
MucW WT - Brush WT	404.656	217.816	107.186	1.85779	1	total_reads_mitochondrial	groups	Mice	ns
IC WT - Scraping WT	423.768	169.594	106.89	2.49872	0.391615	total_reads_mitochondrial	groups	Mice	ns
IC WT - Brush WT	693.295	217.816	107.186	3.18294	0.0534305	total_reads_mitochondrial	groups	Mice	ns
Scraping WT - Brush WT	269.527	219.959	107.575	1.22535	1	total_reads_mitochondrial	groups	Mice	ns
(MucW Tlr5-d) - (IC Tlr5-d)	-288.639	165.657	106.203	-1.74239	1	total_reads_mitochondrial	groups	Mice	ns
(MucW Tlr5-d) - (Scraping Tlr5-d)	135.129	169.594	106.89	0.796781	1	total_reads_mitochondrial	groups	Mice	ns
(MucW Tlr5-d) - (Brush Tlr5-d)	404.656	217.816	107.186	1.85779	1	total_reads_mitochondrial	groups	Mice	ns
(IC Tlr5-d) - (Scraping Tlr5-d)	423.768	169.594	106.89	2.49872	0.391615	total_reads_mitochondrial	groups	Mice	ns
(IC Tlr5-d) - (Brush Tlr5-d)	693.295	217.816	107.186	3.18294	0.0534305	total_reads_mitochondrial	groups	Mice	ns
(Scraping Tlr5-d) - (Brush Tlr5-d)	269.527	219.959	107.575	1.22535	1	total_reads_mitochondrial	groups	Mice	ns
MucW Control - Biopsy Control	46237.1	5853.66	16.7778	7.89883	7.11644e-06	input_reads	groups	Human	****
MucW Control - Brush Control	21567.5	5219.09	15.8041	4.13242	0.0120059	input_reads	groups	Human	*
Biopsy Control - Brush Control	-24669.6	7955.52	16.6613	-3.10094	0.0991844	input_reads	groups	Human	ns
MucW CD - Biopsy CD	46237.1	5853.66	16.7778	7.89883	7.11644e-06	input_reads	groups	Human	****
MucW CD - Brush CD	21567.5	5219.09	15.8041	4.13242	0.0120059	input_reads	groups	Human	*
Biopsy CD - Brush CD	-24669.6	7955.52	16.6613	-3.10094	0.0991844	input_reads	groups	Human	ns
MucW Control - Biopsy Control	17485.3	2424.86	17.7322	7.21086	1.70527e-05	total_reads_after_decontam	groups	Human	****
MucW Control - Brush Control	6404.23	2228.45	16.0233	2.87386	0.165157	total_reads_after_decontam	groups	Human	ns
Biopsy Control - Brush Control	-11081.1	3362.53	17.4279	-3.29546	0.0624027	total_reads_after_decontam	groups	Human	ns
MucW CD - Biopsy CD	17485.3	2424.86	17.7322	7.21086	1.70527e-05	total_reads_after_decontam	groups	Human	****
MucW CD - Brush CD	6404.23	2228.45	16.0233	2.87386	0.165157	total_reads_after_decontam	groups	Human	ns
Biopsy CD - Brush CD	-11081.1	3362.53	17.4279	-3.29546	0.0624027	total_reads_after_decontam	groups	Human	ns
MucW Control - Biopsy Control	4931.28	1564.29	20.8878	3.1524	0.072407	total_reads_mitoch	groups	Human	ns
MucW Control - Brush Control	2333.31	1566.72	15.6511	1.4893	1	total_reads_mitoch	groups	Human	ns
Biopsy Control - Brush Control	-2597.97	2300.28	18.958	-1.12941	1	total_reads_mitoch	groups	Human	ns
MucW CD - Biopsy CD	4931.28	1564.29	20.8878	3.1524	0.072407	total_reads_mitoch	groups	Human	ns
MucW CD - Brush CD	2333.31	1566.72	15.6511	1.4893	1	total_reads_mitoch	groups	Human	ns
Biopsy CD - Brush CD	-2597.97	2300.28	18.958	-1.12941	1	total_reads_mitoch	groups	Human	ns
MucW Ileum - IC Ileum	9.76897	5.66548	106.038	1.7243	1	Chao1	subsegment	Mice	ns
MucW Ileum - Scraping Ileum	-0.191944	5.804	106.376	-0.033071	1	Chao1	subsegment	Mice	ns
MucW Ileum - Brush Ileum	-7.99919	7.35524	106.55	-1.08755	1	Chao1	subsegment	Mice	ns
IC Ileum - Scraping Ileum	-9.96092	5.804	106.376	-1.71621	1	Chao1	subsegment	Mice	ns
IC Ileum - Brush Ileum	-17.7682	7.35524	106.55	-2.41572	1	Chao1	subsegment	Mice	ns
Scraping Ileum - Brush Ileum	-7.80725	7.43683	106.666	-1.04981	1	Chao1	subsegment	Mice	ns
MucW Cecum - IC Cecum	9.76897	5.66548	106.038	1.7243	1	Chao1	subsegment	Mice	ns
MucW Cecum - Scraping Cecum	-0.191944	5.804	106.376	-0.033071	1	Chao1	subsegment	Mice	ns
MucW Cecum - Brush Cecum	-7.99919	7.35524	106.55	-1.08755	1	Chao1	subsegment	Mice	ns
IC Cecum - Scraping Cecum	-9.96092	5.804	106.376	-1.71621	1	Chao1	subsegment	Mice	ns
IC Cecum - Brush Cecum	-17.7682	7.35524	106.55	-2.41572	1	Chao1	subsegment	Mice	ns
Scraping Cecum - Brush Cecum	-7.80725	7.43683	106.666	-1.04981	1	Chao1	subsegment	Mice	ns
MucW Colon - IC Colon	9.76897	5.66548	106.038	1.7243	1	Chao1	subsegment	Mice	ns
MucW Colon - Scraping Colon	-0.191944	5.804	106.376	-0.033071	1	Chao1	subsegment	Mice	ns
MucW Colon - Brush Colon	-7.99919	7.35524	106.55	-1.08755	1	Chao1	subsegment	Mice	ns
IC Colon - Scraping Colon	-9.96092	5.804	106.376	-1.71621	1	Chao1	subsegment	Mice	ns
IC Colon - Brush Colon	-17.7682	7.35524	106.55	-2.41572	1	Chao1	subsegment	Mice	ns
Scraping Colon - Brush Colon	-7.80725	7.43683	106.666	-1.04981	1	Chao1	subsegment	Mice	ns
MucW Ileum - IC Ileum	0.305712	0.112504	106.014	2.71735	0.507397	Shannon	subsegment	Mice	ns
MucW Ileum - Scraping Ileum	-0.164949	0.115277	106.226	-1.4309	1	Shannon	subsegment	Mice	ns
MucW Ileum - Brush Ileum	-0.682453	0.145772	106.299	-4.68165	0.000557035	Shannon	subsegment	Mice	***
IC Ileum - Scraping Ileum	-0.470662	0.115277	106.226	-4.08287	0.0057032	Shannon	subsegment	Mice	**
IC Ileum - Brush Ileum	-0.988165	0.145772	106.299	-6.77885	4.62812e-08	Shannon	subsegment	Mice	****
Scraping Ileum - Brush Ileum	-0.517504	0.147424	106.368	-3.51031	0.0434087	Shannon	subsegment	Mice	*
MucW Cecum - IC Cecum	0.305712	0.112504	106.014	2.71735	0.507397	Shannon	subsegment	Mice	ns
MucW Cecum - Scraping Cecum	-0.164949	0.115277	106.226	-1.4309	1	Shannon	subsegment	Mice	ns
MucW Cecum - Brush Cecum	-0.682453	0.145772	106.299	-4.68165	0.000557035	Shannon	subsegment	Mice	***
IC Cecum - Scraping Cecum	-0.470662	0.115277	106.226	-4.08287	0.0057032	Shannon	subsegment	Mice	**
IC Cecum - Brush Cecum	-0.988165	0.145772	106.299	-6.77885	4.62812e-08	Shannon	subsegment	Mice	****
Scraping Cecum - Brush Cecum	-0.517504	0.147424	106.368	-3.51031	0.0434087	Shannon	subsegment	Mice	*
MucW Colon - IC Colon	0.305712	0.112504	106.014	2.71735	0.507397	Shannon	subsegment	Mice	ns
MucW Colon - Scraping Colon	-0.164949	0.115277	106.226	-1.4309	1	Shannon	subsegment	Mice	ns
MucW Colon - Brush Colon	-0.682453	0.145772	106.299	-4.68165	0.000557035	Shannon	subsegment	Mice	***
IC Colon - Scraping Colon	-0.470662	0.115277	106.226	-4.08287	0.0057032	Shannon	subsegment	Mice	**
IC Colon - Brush Colon	-0.988165	0.145772	106.299	-6.77885	4.62812e-08	Shannon	subsegment	Mice	****
Scraping Colon - Brush Colon	-0.517504	0.147424	106.368	-3.51031	0.0434087	Shannon	subsegment	Mice	*
MucW Ileum - IC Ileum	2.27369	1.15705	106.001	1.96507	1	InvSimpson	subsegment	Mice	ns
MucW Ileum - Scraping Ileum	-1.77873	1.1858	106.073	-1.50002	1	InvSimpson	subsegment	Mice	ns
MucW Ileum - Brush Ileum	-6.84345	1.49863	106.23	-4.56648	0.000884851	InvSimpson	subsegment	Mice	***
IC Ileum - Scraping Ileum	-4.05241	1.1858	106.073	-3.41745	0.0592336	InvSimpson	subsegment	Mice	ns
IC Ileum - Brush Ileum	-9.11713	1.49863	106.23	-6.08366	1.24444e-06	InvSimpson	subsegment	Mice	****
Scraping Ileum - Brush Ileum	-5.06472	1.51577	106.242	-3.34135	0.0759965	InvSimpson	subsegment	Mice	ns
MucW Cecum - IC Cecum	2.27369	1.15705	106.001	1.96507	1	InvSimpson	subsegment	Mice	ns
MucW Cecum - Scraping Cecum	-1.77873	1.1858	106.073	-1.50002	1	InvSimpson	subsegment	Mice	ns
MucW Cecum - Brush Cecum	-6.84345	1.49863	106.23	-4.56648	0.000884851	InvSimpson	subsegment	Mice	***
IC Cecum - Scraping Cecum	-4.05241	1.1858	106.073	-3.41745	0.0592336	InvSimpson	subsegment	Mice	ns
IC Cecum - Brush Cecum	-9.11713	1.49863	106.23	-6.08366	1.24444e-06	InvSimpson	subsegment	Mice	****
Scraping Cecum - Brush Cecum	-5.06472	1.51577	106.242	-3.34135	0.0759965	InvSimpson	subsegment	Mice	ns
MucW Colon - IC Colon	2.27369	1.15705	106.001	1.96507	1	InvSimpson	subsegment	Mice	ns
MucW Colon - Scraping Colon	-1.77873	1.1858	106.073	-1.50002	1	InvSimpson	subsegment	Mice	ns
MucW Colon - Brush Colon	-6.84345	1.49863	106.23	-4.56648	0.000884851	InvSimpson	subsegment	Mice	***
IC Colon - Scraping Colon	-4.05241	1.1858	106.073	-3.41745	0.0592336	InvSimpson	subsegment	Mice	ns
IC Colon - Brush Colon	-9.11713	1.49863	106.23	-6.08366	1.24444e-06	InvSimpson	subsegment	Mice	****
Scraping Colon - Brush Colon	-5.06472	1.51577	106.242	-3.34135	0.0759965	InvSimpson	subsegment	Mice	ns
MucW WT - IC WT	9.76897	5.66548	106.038	1.7243	1	Chao1	groups	Mice	ns
MucW WT - Scraping WT	-0.191944	5.804	106.376	-0.033071	1	Chao1	groups	Mice	ns
MucW WT - Brush WT	-7.99919	7.35524	106.55	-1.08755	1	Chao1	groups	Mice	ns
IC WT - Scraping WT	-9.96092	5.804	106.376	-1.71621	1	Chao1	groups	Mice	ns
IC WT - Brush WT	-17.7682	7.35524	106.55	-2.41572	0.487359	Chao1	groups	Mice	ns
Scraping WT - Brush WT	-7.80725	7.43683	106.666	-1.04981	1	Chao1	groups	Mice	ns
(MucW Tlr5-d) - (IC Tlr5-d)	9.76897	5.66548	106.038	1.7243	1	Chao1	groups	Mice	ns
(MucW Tlr5-d) - (Scraping Tlr5-d)	-0.191944	5.804	106.376	-0.033071	1	Chao1	groups	Mice	ns
(MucW Tlr5-d) - (Brush Tlr5-d)	-7.99919	7.35524	106.55	-1.08755	1	Chao1	groups	Mice	ns
(IC Tlr5-d) - (Scraping Tlr5-d)	-9.96092	5.804	106.376	-1.71621	1	Chao1	groups	Mice	ns
(IC Tlr5-d) - (Brush Tlr5-d)	-17.7682	7.35524	106.55	-2.41572	0.487359	Chao1	groups	Mice	ns
(Scraping Tlr5-d) - (Brush Tlr5-d)	-7.80725	7.43683	106.666	-1.04981	1	Chao1	groups	Mice	ns
MucW WT - IC WT	0.305712	0.112504	106.014	2.71735	0.215259	Shannon	groups	Mice	ns
MucW WT - Scraping WT	-0.164949	0.115277	106.226	-1.4309	1	Shannon	groups	Mice	ns
MucW WT - Brush WT	-0.682453	0.145772	106.299	-4.68165	0.000236318	Shannon	groups	Mice	***
IC WT - Scraping WT	-0.470662	0.115277	106.226	-4.08287	0.00241954	Shannon	groups	Mice	**
IC WT - Brush WT	-0.988165	0.145772	106.299	-6.77885	1.96345e-08	Shannon	groups	Mice	****
Scraping WT - Brush WT	-0.517504	0.147424	106.368	-3.51031	0.0184158	Shannon	groups	Mice	*
(MucW Tlr5-d) - (IC Tlr5-d)	0.305712	0.112504	106.014	2.71735	0.215259	Shannon	groups	Mice	ns
(MucW Tlr5-d) - (Scraping Tlr5-d)	-0.164949	0.115277	106.226	-1.4309	1	Shannon	groups	Mice	ns
(MucW Tlr5-d) - (Brush Tlr5-d)	-0.682453	0.145772	106.299	-4.68165	0.000236318	Shannon	groups	Mice	***
(IC Tlr5-d) - (Scraping Tlr5-d)	-0.470662	0.115277	106.226	-4.08287	0.00241954	Shannon	groups	Mice	**
(IC Tlr5-d) - (Brush Tlr5-d)	-0.988165	0.145772	106.299	-6.77885	1.96345e-08	Shannon	groups	Mice	****
(Scraping Tlr5-d) - (Brush Tlr5-d)	-0.517504	0.147424	106.368	-3.51031	0.0184158	Shannon	groups	Mice	*
MucW WT - IC WT	2.27369	1.15705	106.001	1.96507	1	InvSimpson	groups	Mice	ns
MucW WT - Scraping WT	-1.77873	1.1858	106.073	-1.50002	1	InvSimpson	groups	Mice	ns
MucW WT - Brush WT	-6.84345	1.49863	106.23	-4.56648	0.000375391	InvSimpson	groups	Mice	***
IC WT - Scraping WT	-4.05241	1.1858	106.073	-3.41745	0.0251294	InvSimpson	groups	Mice	*
IC WT - Brush WT	-9.11713	1.49863	106.23	-6.08366	5.27944e-07	InvSimpson	groups	Mice	****
Scraping WT - Brush WT	-5.06472	1.51577	106.242	-3.34135	0.0322409	InvSimpson	groups	Mice	*
(MucW Tlr5-d) - (IC Tlr5-d)	2.27369	1.15705	106.001	1.96507	1	InvSimpson	groups	Mice	ns
(MucW Tlr5-d) - (Scraping Tlr5-d)	-1.77873	1.1858	106.073	-1.50002	1	InvSimpson	groups	Mice	ns
(MucW Tlr5-d) - (Brush Tlr5-d)	-6.84345	1.49863	106.23	-4.56648	0.000375391	InvSimpson	groups	Mice	***
(IC Tlr5-d) - (Scraping Tlr5-d)	-4.05241	1.1858	106.073	-3.41745	0.0251294	InvSimpson	groups	Mice	*
(IC Tlr5-d) - (Brush Tlr5-d)	-9.11713	1.49863	106.23	-6.08366	5.27944e-07	InvSimpson	groups	Mice	****
(Scraping Tlr5-d) - (Brush Tlr5-d)	-5.06472	1.51577	106.242	-3.34135	0.0322409	InvSimpson	groups	Mice	*
MucW Control - Biopsy Control	17.3474	8.44047	26.5755	2.05526	0.747058	Chao1	groups	Human	ns
MucW Control - Brush Control	5.30514	9.53292	12.1637	0.556507	1	Chao1	groups	Human	ns
Biopsy Control - Brush Control	-12.0422	13.5293	16.9295	-0.890084	1	Chao1	groups	Human	ns
MucW CD - Biopsy CD	17.3474	8.44047	26.5755	2.05526	0.747058	Chao1	groups	Human	ns
MucW CD - Brush CD	5.30514	9.53292	12.1637	0.556507	1	Chao1	groups	Human	ns
Biopsy CD - Brush CD	-12.0422	13.5293	16.9295	-0.890084	1	Chao1	groups	Human	ns
MucW Control - Biopsy Control	0.251725	0.105985	16.4443	2.37509	0.450214	Shannon	groups	Human	ns
MucW Control - Brush Control	-0.0799711	0.0934474	15.6911	-0.855788	1	Shannon	groups	Human	ns
Biopsy Control - Brush Control	-0.331697	0.142986	16.3696	-2.31978	0.503612	Shannon	groups	Human	ns
MucW CD - Biopsy CD	0.251725	0.105985	16.4443	2.37509	0.450214	Shannon	groups	Human	ns
MucW CD - Brush CD	-0.0799711	0.0934474	15.6911	-0.855788	1	Shannon	groups	Human	ns
Biopsy CD - Brush CD	-0.331697	0.142986	16.3696	-2.31978	0.503612	Shannon	groups	Human	ns
MucW Control - Biopsy Control	3.65519	2.23751	21.6573	1.6336	1	InvSimpson	groups	Human	ns
MucW Control - Brush Control	-1.41045	2.28261	15.3344	-0.617911	1	InvSimpson	groups	Human	ns
Biopsy Control - Brush Control	-5.06564	3.33287	19.0429	-1.5199	1	InvSimpson	groups	Human	ns
MucW CD - Biopsy CD	3.65519	2.23751	21.6573	1.6336	1	InvSimpson	groups	Human	ns
MucW CD - Brush CD	-1.41045	2.28261	15.3344	-0.617911	1	InvSimpson	groups	Human	ns
Biopsy CD - Brush CD	-5.06564	3.33287	19.0429	-1.5199	1	InvSimpson	groups	Human	ns

## Sheet: Supplementary_Table_S6
Samples	#	ASV	Phyla	Class	Order	Family	Genus	Observations	In extraction control?	Classified	References
Mice	1	ASV314	Actinobacteriota	Actinobacteria	Propionibacteriales	Propionibacteriaceae	Cutibacterium	In skin, observed in acne pustules	Yes	Contaminant	Douglas HC, et al., 1946
	2	ASV363	Firmicutes	Clostridia	Lachnospirales	Lachnospiraceae	<NA>	This family has been mainly chacterised in mucus in mice.	No	Not contaminant	REF
	3	ASV1690	Firmicutes	Clostridia	Oscillospirales	Butyricicoccaceae	Butyricicoccus	Mostly described in humans, low abundance in patients with inflammatory bowel disease in stools. B. pullicaecorum has been revealed to prevent necrotic enteritis.	Yes	Contaminant	Chang Shih-Chang, et al., 2020
	4	ASV595	Cyanobacteria	Vampirivibrionia	Obscuribacterales	Obscuribacteraceae	NA	Described in cave environmental context.	No	Contaminant	Scarce reports, Gogoleva N, et al., 2023
	5	ASV747	Firmicutes	Clostridia	Oscillospirales	Oscillospiraceae	Colidextribacter	Found in mice studies.	No	Not contaminant	Flinn H, et al., 2024; Zhu X, et al., 2023
	6	ASV629	Firmicutes	Clostridia	Lachnospirales	Lachnospiraceae	Lachnospiraceae FCS020 group	Found in mice studies.	No	Not contaminant	Lee S, et al., 2021;
Human	1	ASV1058	Proteobacteria	Gammaproteobacteria	Burkholderiales	Comamonadaceae	Delftia	So stratins of Delftia tsuruhatensis have been found in water systems, fish guts, and as an opportunistic human pathogen. It is a Gram-negative rod. Although, it has been described in gut mice.	Yes	Contaminat	Chaires A, et al., 2022; Lu C, et al., 2017
	2	ASV963	Proteobacteria	Alphaproteobacteria	Sphingomonadales	Sphingomonadaceae	Sphingomonas		Yes	Contaminat
	3	ASV424, ASV1183	Firmicutes	Clostridia	Oscillospirales	Oscillospiraceae	UCG-005	In human faecal samples.	No	Not contaminant	Huang B, et al., 2023
	4	ASV1184	Bacteroidota	Bacteroidia	Bacteroidales	Prevotellaceae	Paraprevotella	Deacreased in a rich mucin medium	No	Not contaminant	Raimondi S, et al., 2021
	5	ASV779	Actinobacteriota	Actinobacteria	Bifidobacteriales	Bifidobacteriaceae	Bifidobacterium	Described as gut microbes of the gut human microbiome	No	Not contaminant	O'Callaghan A, et al., 2016
	6	ASV1361	Firmicutes	Bacilli	Lactobacillales	Streptococcaceae	Streptococcus	Identified in gut human microbiota. Related to diseases like IBS and IBD.	No	Not contaminant	Priya S, et al., 2022
	7	ASV623	Firmicutes	Clostridia	Oscillospirales	Oscillospiraceae	UCG-003	Obligate anaerobes, comensal bacteria in human gut.	No	Not contaminant	Rajilic-Stojanovic M., and de Vos Willem M, 2014
	8	ASV653	Firmicutes	Clostridia	Oscillospirales	Ruminococcaceae	<NA>	Important in the mucus colonization	No	Not contaminant	Van den Abbeele, et al., 2013
	9	ASV1591	Firmicutes	Clostridia	Lachnospirales	Lachnospiraceae	Lachnoclostridium	Previously reported as part of the mucusa gut microbiota	No	Not contaminant	Juge N, 2022
	10	ASV1773	Bacteroidota	Bacteroidia	Bacteroidales	Barnesiellaceae	<NA>	Described in human gut microbiota, and diseases like Parkinson	No	Not contaminant	Rinninella E, et al., 2019
	11	ASV688	Firmicutes	Clostridia	Christensenellales	Christensenellaceae	Christensenellaceae R-7 group	Involved in health, the family is associated with BMI and in inflammatory bowel disease.	No	Not contaminant	Waters JL, et al., 2019 (https://bmcbiol.biomedcentral.com/articles/10.1186/s12915-019-0699-4 )
	12	ASV243	Proteobacteria	Gammaproteobacteria	Burkholderiales	Sutterellaceae	Sutterella	Associated with human diseases , like Inflammatory bowel disease.	No	Not contaminant	Hiippala K, et al., 2016
	13	ASV248	Firmicutes	Bacilli	Erysipelotrichales	Erysipelatoclostridiaceae	Erysipelatoclostridium	Changes in inflammatory bowel disease	No	Not contaminant	Mah C, et al., 2023 (doi: 10.3390/pathogens12020262)
	14	ASV470	Firmicutes	Clostridia	Lachnospirales	Lachnospiraceae	Sellimonas	Associated with human diseases , like Inflammatory bowel disease.	No	Not contaminant	Hari Dahal R, et al., 2023
	15	ASV435	Firmicutes	Clostridia	Lachnospirales	Lachnospiraceae	[Eubacterium] hallii group	Contributes to propionate formation. Characteristised in human microbiota	No	Not contaminant	Engels C, et al., 2016 (https://www.frontiersin.org/journals/microbiology/articles/10.3389/fmicb.2016.00713/full)
